# Supplementary material for: A probabilistic model of pre-erythrocytic malaria vaccine combination in mice
Source: PLoS One. 2019 Jan 9;14(1):e0209028. doi: 10.1371/journal.pone.0209028 (PMC6326473; doi:10.1371/journal.pone.0209028)
Supplement: S1 Table — (XLSX) [file pone.0209028.s001.xlsx]

## Sheet: Fig 1A
2207	Pv247	PfCSP
	1.66667
		3.41117
	3.875
	2.77778	4.73752
	2.57143
	2.625
	2.77778
	3.375
	3.625
		5.6
4.04012
	3.8
	4.85714
		4.52724
3.92468
	2.22222
	4.4
		3.22222
1.41575
1.10442
2.2606	2.11111
	2.125	3.16667
	2.375	3.125
	3.6
1.875	5.66667	1.88889
3.33333	4.4	3.4
2.85714		6.4
2.8
		2.875
		3.77778
2.83333	2.83333	1.88889
2.6	4.22222	2.625
2.6
2.5		2.88889
3.8
		2.14286
2.33333
		4.8
3.85714		4
2.16667		3.11111
3.45833
2
		5
		3.6
2.01207
		4.22222
		1.66667
2.45052
		5.66667
		3
3.58571		4
		2
		2.44444
		4.14286
		2.55556
		4.42857
		2.44444
		2.8
		4.125
		2.75
		2.88889
		2.33333
		2.2
2.35217
2.75789
3.01813
4.56262		5
2.43833
		3.6
		2.11111
		4.77778
2.84357
2.13231		3.33333
2.81091
4.88967
		4.16667
2.8091
		2.88889
3.21446
3.39193
		2.42857
		3.66667
		2.11111
		5.14286
3.82033		2.57143
3.04242
2.03618
2.16667
4.16667		3.66667
2.68817		4.66667
		1.55556
		1.77778
		3.28571
		3
		2.75
		1.44444
4.8
3.55556		4.16667
1.77778		2.6
		1.77778
		3
		2.125
2		4
		2.44444
3
1.625		3.85714
2.71429
		2.77778
2.70884		2.55556
2.35442
		1.22222
3.625
4.25379		4
3.53591
3.97214
8.00802
3.31007
4.87235
3.53525		4.2
3.10489
		4.28571
3.25956
3.71823
		3.8
1.35069		1.75
		4.22222
2.51008
		6.2
3.68865
		5.42857
		4.83333
		3.85714
3.11877
2.85309
3.12188		2.8
1.82785
3.69414		4.4
2.73895		3
2.32083
		2
2.32632
		2.5
4.2571
		2.33333
3.1542
		4.16667
2.35206
4.66198
2.97327
2.39282
1.996
2.99402
2.00401
3.18392
1.65837
2.21336
4.61236
1.90494
3.84829
3.62706
3.02711
3.6218
3.01512
3.45833
3.75177
5.39798
2.02424
2.11879
3.02094
2.69076
5.10218
3.81038
3.39315
2.57912
4.18834
3.14058
2.66667
4.33333
2.66667
7
2
4.5
2.6
7.44444
2.6
1.625
4.42857
2.14286
4.8
2.75
4.4
1.88889
3.5
1.33333
4
2.875
3.71429
4.28571
1.85714
2.4
5
3.66667
2.83333
2
2
6
2.75
3.16667
3.125

## Sheet: Fig 1B
BALB/c	C57BL/6
	2.36786
	5.82161
	5.5
	1.98209
	3.19522
	2.80267
4.04012
	3.83716
	5.15833
3.92468	3.99198
	3.8649
	5.58333
	4.21904
1.41575
1.10442	3.2794
2.2606
1.875
3.33333	1.61924
2.85714
2.8	2.57143
	3.36149
	3.18392
2.83333	3.88889
2.6	3
	2.32124
	3.55645
	3.14875
2.6	2.95821
2.5
	4
	2.9671
3.8	4.43556
	2.39048
	3.24469
2.33333
	1.55867
	3.32649
	4.14815
3.85714
2.16667
3.45833
2
2.01207
2.45052
3.58571
2.35217
2.75789
3.01813
4.56262
2.43833
2.84357
2.13231
2.81091
4.88967
2.8091
3.21446
3.39193
3.82033
3.04242
2.03618
2.16667
4.16667
2.68817
4.8
3.55556
1.77778
2
3
1.625
2.71429
2.70884
2.35442
3.625
4.25379
3.53591
3.97214
8.00802
3.31007
4.87235
3.53525
3.10489
3.25956
3.71823
1.35069
2.51008
3.68865
3.11877
2.85309
3.12188
1.82785
3.69414
2.73895
2.32083
2.32632
4.2571
3.1542
2.35206
4.66198
2.97327
2.39282
1.996
2.99402
2.00401
3.18392
1.65837
2.21336
4.61236
1.90494
3.84829
3.62706
3.02711
3.6218
3.01512
3.45833
3.75177
5.39798
2.02424
2.11879
3.02094
2.69076
5.10218
3.81038
3.39315
2.57912
4.18834
3.14058
2.66667
4.33333
2.66667
7
2
4.5
2.6
7.44444
2.6
1.625
4.42857
2.14286
4.8
2.75
4.4
1.88889
3.5
1.33333
4
2.875
3.71429
4.28571
1.85714
2.4
5
3.66667
2.83333
2
2
6
2.75
3.16667
3.125

## Sheet: Fig 1C
Vaccinated	Naive
4.04012
3.92468
	1.875
	3.33333
	2.85714
	2.8
	2.83333
	2.6
	2.6
	2.5
	3.8
	2.33333
	3.85714
	2.16667
3.45833
	2
2.01207
2.45052
	3.58571
	2.35217
	2.75789
	3.01813
	4.56262
	2.43833
2.84357
2.13231
2.81091
4.88967
2.8091
3.21446
3.39193
3.82033
3.04242
	2.03618
	2.16667
	4.16667
	2.68817
4.8
3.55556
1.77778
2
3
1.625
2.71429
2.70884
2.35442
3.625
4.25379
3.53591
3.97214
8.00802
3.31007
4.87235
3.53525
3.10489
3.25956
3.71823
1.35069
	2.51008
	3.68865
3.11877
2.85309
3.12188
1.82785
3.69414
2.73895
2.32083
2.32632
4.2571
3.1542
2.35206
4.66198
2.97327
2.39282
1.996
2.99402
2.00401
3.18392
	1.65837
	2.21336
4.61236
1.90494
	3.84829
	3.62706
3.02711
3.6218
3.01512
3.45833
3.75177
5.39798
2.02424
2.11879
3.02094
	2.69076
	5.10218
3.81038
3.39315
2.57912
4.18834
3.14058
2.66667
4.33333
	2.66667
7
2
4.5
2.6
7.44444
2.6
1.625
4.42857
	2.14286
	4.8
	2.75
4.4
1.88889
3.5
1.33333
4
2.875
3.71429
4.28571
1.85714
2.4
5
3.66667
2.83333
2
2
6
	2.75
3.16667
3.125

## Sheet: Fig 2
T	exp 1	exp 2	exp 3	exp 4
1.67396			15057000
1.89797			3764000
1.9347			1882000
2.61815			941000
3.01387			471000
3.26846			235000
4.31055			59000
4.58507			15000
1.62537				8777000
2.02259				4389000
2.32283				2194000
3.0869				1097000
3.30388				549000
3.36426				274000
3.57798				69000
4.3866				17000
1.52213	16594590
1.7518	8297296
1.95875	4148648
2.17715	2074324
2.71947	1037162
2.69754	518581
3.63765	259290
3.59118	129645
3.79766	64822.6
1.15047		15575010
1.55964		7787504
2.09324		3893752
2.66951		1946876
2.82721		973438
3.07354		486719
3.68399		243360
3.61815		121680
3.72285		60839.9

## Sheet: Fig 3A
T	spz
6.14593	250
6.22527	500
6.0858	1000
5.49014	2000
5.19386	4000
	250
6.00463	500
6.06551	1000
5.90726	2000
6.42298	4000
6.49422	250
6.61925	500
6.02069	1000
5.5685	2000
5.5538	4000
6.42171	250
6.10027	500
5.47864	1000
6.0324	2000
5.62713	4000
6.47664	250
6.67344	500
5.60768	1000
5.7958	2000
5.33964	4000

## Sheet: Fig 3B
T	exp 1	exp 2	exp 3	exp 4
7.28723	500
6.40307	500
6.32276	500
6.63955	500
6.91224	500
6.89689	500
5.94409	1000
7.41597	1000
6.68915	1000
6.49764	1000
6.65858	1000
5.89902	1000
6.68915	4000
6.23135	4000
5.94409	4000
6.78002	4000
6.49325	4000
5.96917	8000
6	8000
6.11813	8000
5.77398	8000
6.60161	8000
6	8000
5.69897	16000
5.90578	16000
5.26422	16000
6.62764	16000
5.94409	16000
5.60427	16000
5.159		10000
5.394		6667
5.518		3333
5.581		1667
6.316		833
6.275		417
5.579			10000
5.239			6667
5.42			3333
5.402			1667
			833
6.416			417
5.946				10000
5.784				6667
5.743				3333
7.454				1667
6.982				833
6.281				417

## Sheet: Fig 4
Blood smears			Sporozoite curve			iRBC curve
Mean	SD	n	Mean	SD	n	Mean	SD	n
3.26	1.136	273	3.604	0.73	70	3.497	0.116	34

## Sheet: Fig 5A
3D11 (µg per injection)	probability of protection
50	0
100	0
150	0
200	0.4
250	0.6
300	1
400	1
800	1

## Sheet: Fig 5B
mIgG1	Time to 1% parasitaemia (days)
0	5.08637
0	4.80887
0	4.94926
0	4.8725
50	4.70255
50	5.46497
50	5.36893
50	5.21916
50	5.81244
100	5.29797
100	6.57019
100	5.85106
100	5.59328
100	5.77444
150	5.75994
150	6.12357
150	6.23916
150	6.4629
150	7.56088
200	8.26941
200
200	7.01038
200	6.86135
200	8.42186

## Sheet: Fig 5C
Curve fit			linear
Mean	SD	n	Mean	SD	n
0.022	0.004	8	0.016	0.002	23

[truncated: 6 more sheets: Fig 6, Fig 7A, Fig 7B, Fig 8, Fig 9 A, Fig 9B]
